# Supplementary material for: Migratory bats respond to artificial green light with positive phototaxis
Source: PLoS One. 2017 May 31;12(5):e0177748. doi: 10.1371/journal.pone.0177748 (PMC5451015; doi:10.1371/journal.pone.0177748)
Supplement: S1 Table — Echolocation call activity of Pipistrellus nathusii, P. pygmaeus and nyctaloids at pole 0, 1 and 2. (XLS) [file pone.0177748.s002.xls]

## Sheet: Tabelle1
Pole 1			pole 0			pole 2
P. nathusii	P. pygmaeus	Nyctaloid	P. nathusii	P. pygmaeus	Nyctaloid	P. nathusii	P. pygmaeus	Nyctaloid
512	103	234	1086	245	442	-2188	-2	442
357	62	24	122	-53	-68	-640	-191	-30
587	11	135	154	-33	142	503	1	81
598	210	93	594	7	-244	-930	541	-72
1996	19	632	1375	175	153	5931	437	1054
1694	62	350	833	163	429	364	119	114
949	95	201	534	-11	128	760	-9	386
623	11	-297	-346	21	67	-210	-111	-368
423	0	-54	-18	-7	26	267	0	-120
9	0	0	-4	0	-2	29	0	0
-218	-19	-4	-78	0	-19	-620	51	-50
2087	70	68	526	0	-107	2942	128	-106
110	0	-21	-38	0	0	-1093	-26	-74
496	1	186	93	19	105	293	14	207
