# Supplementary material for: Migratory bats respond to artificial green light with positive phototaxis
Source: PLoS One. 2017 May 31;12(5):e0177748. doi: 10.1371/journal.pone.0177748 (PMC5451015; doi:10.1371/journal.pone.0177748)
Supplement: S2 Table — Feeding buzz activity of Pipistrellus nathusii. (XLS) [file pone.0177748.s003.xls]

## Sheet: Tabelle1
Feeding buzz activity of P. nathusii
P. nathusii	relative feeding activity
3	0.0813059
0	-0.136529
1	0.0282305
5	0.149835
3	0.105116
4	0.0887311
2	0.0841397
0	-0.080104
1	0.2
0	0
0	0
1	0.0125376
0	0
1	0.0832639
